# Supplementary material for: COVID-19 Pandemic: Escape of Pathogenic Variants and MHC Evolution
Source: Int J Mol Sci. 2022 Feb 28;23(5):2665. doi: 10.3390/ijms23052665 (PMC8910380; doi:10.3390/ijms23052665)
Supplement: Supplementary file 1 [file ijms-23-02665-s001.zip]

Archive with 1 entries (1 files):
- ijms-1571499-supplementary.pdf
